# Supplementary material for: Meat consumption and cancer of unknown primary (CUP) risk: results from The Netherlands cohort study on diet and cancer
Source: Eur J Nutr. 2021 Jun 21;60(8):4579–93. doi: 10.1007/s00394-021-02600-5 (PMC8572219; doi:10.1007/s00394-021-02600-5)
Supplement: Supplementary file 1 — Supplementary file1 (XLSX 17 KB) [file 394_2021_2600_MOESM1_ESM.xlsx]

## Sheet: Table 2 Meat intake
Alternative table comparing the analysis to Cancer of Unknown Primary cases with a liver metastasis
Table 2 Hazard ratios and 95% confidence intervals for meat consumption and Cancer of Unknown Primary risk in the Netherlands Cohort Study
			Subcohort members		Cancer of Unknown Primary cases					Cancer of Unknown Primary cases with a liver metastasis
			(n=4111)		(n=899)					(n=341)
			Person time at risk (years)		Cases	Multivariable adjusted ²				Cases	Multivariable adjusted ²
					n	HR	95% CI			n	HR	95% CI
Red meat (overall)
	Q1		17 433		205	1	Reference			79	1	Reference
	Q2		17 338		224	1.11	0.89	1.37		75	0.95	0.68	1.31
	Q3		17 184		248	1.21	0.98	1.49		101	1.29	0.96	1.75
	Q4		17 548		222	1.04	0.83	1.3		86	1.07	0.77	1.48
	p for trend ³					0.31					0.11
	Continuous, 50 grams per day increments		69 503		899	1.05	0.96	1.15		341	1.13	0.97	1.3
Beef
	Q1		17 293		199	1	Reference			76	1	Reference
	Q2		17 065		208	1.03	0.82	1.28		85	1.09	0.8	1.5
	Q3		17 986		231	1.08	0.87	1.34		75	0.96	0.7	1.33
	Q4		17 160		261	1.22	0.99	1.52		105	1.26	0.92	1.71
	p for trend ³					0.02					0.16
	Continuous, 50 grams per day increments		69 503		899	1.21	1.03	1.42		341	1.18	0.94	1.49
Pork
	Q1		17 461		214	1	Reference			79	1	Reference
	Q2		17 308		250	1.14	0.93	1.41		88	1.21	0.89	1.65
	Q3		17 288		216	1.01	0.81	1.25		84	1.12	0.81	1.54
	Q4		17 445		219	0.99	0.79	1.23		90	1.18	0.85	1.62
	p for trend ³					0.78					0.31
	Continuous, 50 grams per day increments		69 503		899	0.98	0.86	1.12		341	1.1	0.91	1.33
Minced meat
	Q1		16 932		237	1	Reference			95	1	Reference
	Q2		17 106		239	1.01	0.82	1.24		93	0.98	0.73	1.33
	Q3		17 801		207	0.86	0.7	1.07		66	0.72	0.52	0.99
	Q4		17 664		216	0.91	0.74	1.13		87	0.95	0.7	1.29
	p for trend ³					0.22					0.39
	Continuous, 50 grams per day increments		69 503		899	0.86	0.68	1.09		341	0.86	0.61	1.21
Liver
	C1		44 786		585	1	Reference			231	1	Reference
	C2		24 716		314	0.96	0.82	1.12		110	0.89	0.7	1.12
	p for trend ³					0.87					0.78
	Continuous, 25 grams per day increments		69 503		899	0.96	0.59	1.56		341	0.9	0.44	1.85
Poultry
	C1		16 123		203	1	Reference			80	1	Reference
	C2		17 045		230	1.13	0.91	1.41		80	1.02	0.74	1.4
	C3		16 570		227	1.1	0.88	1.37		88	1.04	0.76	1.43
	C4		19 766		239	0.97	0.79	1.21		93	0.93	0.68	1.27
	p for trend ³					0.28					0.19
	Continuous, 50 grams per day increments		69 503		899	0.86	0.66	1.13		341	0.78	0.53	1.14
Processed meat
	Q1		17 060		201	1	Reference			75	1	Reference
	Q2		17 949		216	1.07	0.86	1.33		72	1.05	0.76	1.46
	Q3		17 095		222	1.14	0.91	1.42		78	1.11	0.8	1.55
	Q4		17 398		260	1.4	1.12	1.75		116	1.78	1.27	2.43
	p for trend ³					0.006					0.001
	Continuous, 25 grams per day increments		69 503		899	1.19	1.05	1.34		341	1.34	1.14	1.58
Fish
	Q1		19 848		208	1	Reference			84	1	Reference
	Q2		15 592		216	1.3	1.04	1.61		79	1.17	0.85	1.61
	Q3		21 045		286	1.23	1	1.51		109	1.18	0.87	1.6
	Q4		13 018		189	1.25	0.99	1.57		69	1.16	0.83	1.63
	p for trend ³					0.29					0.46
	Continuous, 25 grams per day increments		69 503		899	1.07	0.95	1.2		341	1.07	0.89	1.29
Notes
¹	Analyses were adjusted for age at baseline (years) and sex.
²	Analyses were adjusted for age at baseline (years), sex, alcohol consumption, cigarette smoking status (never/ever), cigarette smoking frequency (continuous; centered), cigarette smoking duration (continuous; centered), and total energy intake (kcal/day).
³	Tests for dose-response trends were assessed by fitting ordinal variables as continuous terms in the Cox proportional hazards model.
