# Supplementary material for: Meat consumption and cancer of unknown primary (CUP) risk: results from The Netherlands cohort study on diet and cancer
Source: Eur J Nutr. 2021 Jun 21;60(8):4579–93. doi: 10.1007/s00394-021-02600-5 (PMC8572219; doi:10.1007/s00394-021-02600-5)
Supplement: Supplementary file 2 — Supplementary file2 (XLSX 20 KB) [file 394_2021_2600_MOESM2_ESM.xlsx]

## Sheet: Table 2 Meat intake
Alternative table sensitivity analysis comparing the first 10 years of follow up (<1996) to the last 10 years of follow up (≥1996) for meat consumption and Cancer of Unknown Primary (CUP) risk in the Netherlands Cohort Study
Table 2 Hazard ratios and 95% confidence intervals for meat consumption and Cancer of Unknown Primary risk in the Netherlands Cohort Study										Results divided by years of diagnosis
			Follow-up 20.3 years							Follow-up 0-10 years							Follow-up 10-20.3 years
			Subcohort members		Cancer of Unknown Primary cases					Subcohort members		Cancer of Unknown Primary cases					Subcohort members		Cancer of Unknown Primary cases
			Person time at risk (years)		Cases	Multivariable adjusted ²				Person time at risk (years)		Cases	Multivariable adjusted ²				Person time at risk (years)		Cases	Multivariable adjusted ²
					n	HR	95% CI					n	HR	95% CI					n	HR	95% CI
Red meat (overall)
	Q1		17 433		205	1	Reference			9 715		86	1	Reference			7 718		119	1	Reference
	Q2		17 338		224	1.11	0.89	1.37		9 657		87	1.03	0.75	1.42		7 681		137	1.16	0.89	1.52
	Q3		17 184		248	1.21	0.98	1.49		9 641		116	1.33	0.99	1.79		7 543		132	1.12	0.85	1.47
	Q4		17 548		222	1.04	0.83	1.3		9 722		99	1.1	0.8	1.52		7 826		123	1	0.75	1.33
	p for trend ³					0.31							0.27							0.62
	Continuous, 50 grams per day increments		69 503		899	1.05	0.96	1.15		38 735		388	1.08	0.94	1.24		30 768		511	1.03	0.91	1.16
Beef
	Q1		17 293		199	1	Reference			9 624		87	1	Reference			7 669		112	1	Reference
	Q2		17 065		208	1.03	0.82	1.28		9 532		79	0.88	0.64	1.21		7 533		129	1.15	0.87	1.51
	Q3		17 986		231	1.08	0.87	1.34		9 984		96	1.02	0.75	1.39		8 002		135	1.13	0.86	1.49
	Q4		17 160		261	1.22	0.99	1.52		9 596		126	1.33	0.99	1.79		7 564		135	1.14	0.86	1.51
	p for trend ³					0.02							0.008							0.3
	Continuous, 50 grams per day increments		69 503		899	1.21	1.03	1.42		38 735		388	1.33	1.08	1.64		30 768		511	1.12	0.91	1.37
Pork
	Q1		17 461		214	1	Reference			9 720		92	1	Reference			7 741		122	1	Reference
	Q2		17 308		250	1.14	0.93	1.41		9 650		111	1.16	0.86	1.56		7 658		139	1.13	0.86	1.47
	Q3		17 288		216	1.01	0.81	1.25		9 627		90	0.97	0.71	1.32		7 661		126	1.04	0.79	1.37
	Q4		17 445		219	0.99	0.79	1.23		9 738		95	0.99	0.72	1.35		7 707		124	1	0.75	1.32
	p for trend ³					0.78							0.99							0.71
	Continuous, 50 grams per day increments		69 503		899	0.98	0.86	1.12		38 735		388	1	0.83	1.21		30 768		511	0.97	0.82	1.14
Minced meat
	Q1		16 932		237	1	Reference			9 449		112	1	Reference			7 483		125	1	Reference
	Q2		17 106		239	1.01	0.82	1.24		9 582		110	0.98	0.73	1.3		7 523		129	1.03	0.79	1.35
	Q3		17 801		207	0.86	0.7	1.07		9 853		75	0.68	0.5	0.92		7 948		132	1.02	0.78	1.35
	Q4		17 664		216	0.91	0.74	1.13		9 851		91	0.82	0.61	1.1		7 814		125	1	0.76	1.31
	p for trend ³					0.22							0.87							0.7
	Continuous, 50 grams per day increments		69 503		899	0.86	0.68	1.09		38 735		388	0.96	0.59	1.56		30 768		511	0.95	0.71	1.26
Liver
	C1		44 786		585	1	Reference			24 952		264	1	Reference			19 834		321	1	Reference
	C2		24 716		314	0.96	0.82	1.12		13 783		124	0.84	0.67	1.05		10 934		190	1.06	0.86	1.29
	p for trend ³					0.87							0.05							0.2
	Continuous, 25 grams per day increments		69 503		899	0.96	0.59	1.56		38 735		388	0.46	0.21	0.99		30 768		511	1.45	0.82	2.57
Poultry
	C1		16 123		203	1	Reference			9 031		87	1	Reference			7 092		116	1	Reference
	C2		17 045		230	1.13	0.91	1.41		9 445		106	1.25	0.92	1.69		7 599		124	1.05	0.8	1.39
	C3		16 570		227	1.1	0.88	1.37		9 293		95	1.09	0.8	1.5		7 277		132	1.11	0.84	1.46
	C4		19 766		239	0.97	0.79	1.21		10 966		100	0.98	0.72	1.34		8 780		139	0.97	0.74	1.27
	p for trend ³					0.28							0.01							0.73
	Continuous, 50 grams per day increments		69 503		899	0.86	0.66	1.13		38 735		388	0.62	0.43	0.9		30 768		511	1.06	0.76	1.48
Processed meat
	Q1		17 060		201	1	Reference			9 493		92	1	Reference			7 568		109	1	Reference
	Q2		17 949		216	1.07	0.86	1.33		10 000		95	1.01	0.74	1.37		7 950		121	1.12	0.84	1.48
	Q3		17 095		222	1.14	0.91	1.42		9 503		102	1.14	0.83	1.55		7 592		120	1.14	0.86	1.52
	Q4		17 398		260	1.4	1.12	1.75		9 739		99	1.12	0.81	1.54		7 659		161	1.65	1.24	2.2
	p for trend ³					0.006							0.36							0.002
	Continuous, 25 grams per day increments		69 503		899	1.19	1.05	1.34		38 735		388	1.08	0.91	1.28		30 768		511	1.28	1.09	1.49
Fish
	Q1		19 848		208	1	Reference			10 896		88	1	Reference			8 952		120	1	Reference
	Q2		15 592		216	1.3	1.04	1.61		8 664		101	1.42	1.04	1.93		6 928		115	1.21	0.91	1.59
	Q3		21 045		286	1.23	1	1.51		11 813		113	1.13	0.84	1.54		9 231		173	1.31	1.01	1.69
	Q4		13 018		189	1.25	0.99	1.57		7 362		86	1.28	0.93	1.78		5 656		103	1.21	0.9	1.62
	p for trend ³					0.29							0.51							0.37
	Continuous, 25 grams per day increments		69 503		899	1.07	0.95	1.2		38 735		388	1.06	0.9	1.25		30 768		511	1.07	0.92	1.25
Notes
¹	Analyses were adjusted for age at baseline (years) and sex.
²	Analyses were adjusted for age at baseline (years), sex, alcohol consumption, cigarette smoking status (never/ever), cigarette smoking frequency (continuous; centered), cigarette smoking duration (continuous; centered), and total energy intake (kcal/day).
³	Tests for dose-response trends were assessed by fitting ordinal variables as continuous terms in the Cox proportional hazards model.
